# Supplementary material for: eHealth tools for the self-testing of visual acuity: a scoping review
Source: NPJ Digit Med. 2019 Aug 22;2:82. doi: 10.1038/s41746-019-0154-5 (PMC6706420; doi:10.1038/s41746-019-0154-5)
Supplement: Supplementary file 2 — Supplementary Data [file 41746_2019_154_MOESM2_ESM.xlsx]

## Sheet: Included Items
Link	Test Type	Creators/Host	Platform	Contact Details	Response	Google	Google Scholar	Medline	Notes	Please enter a link or url for your tool:	Name of the tool:	Is your test available:	Please provide a brief description of your test:	What visual functions does your test measure?	Please specify whether using letters or words	Please specify whether using fixed size letter/number or sine-wave gratings	Does your test include assessment of 'red flag' symptoms that could indicate serious visual pathology?	If yes, please provide details:Â	Is your test:Â	If proprietary, please describe how to obtain access to the instrument:	Have normative data been collected for your test?	If yes please provide details of normative data (populations, relevant publications, tables, documents):	Which, if any, of the following validity, reliability and responsiveness analyses have been undertaken with your test:	Please provide details of any analyses and relevant publications:Â	Please describe the kind of feedback that the user receives upon completing the measure:	Can your test be completed by lay people without support from trained technicians or clinicians?	What technology and hardware requirements are there for running your test?Â	How long does it take to complete your test in minutes?Â	How are test results displayed,Â stored and transmitted?Â	Are test results accessible in a real-time (or close to real-time) manner?	Does your data collection and storage system allow for the provision of real-time alerts regarding significant vision change, for use by the user?Â	If yes, who would receive that alert?	Does your technology allow for any automation of quality assurance/ quality checking of data inputted by the user?	If yes, please describe:	Has your test been accepted by any health regulatory authorities (e.g. national regulatory authority, European Medicines Agency (EMA), US Food and Drug Administration (FDA)) as a valid measure for any particular disease entity?Â	If yes, please describe:	Are there any physical, cognitive or psychological restrictions that might limit test completion?Â	Are there any culturally or linguistically adapted test versions?Â	If yes, please describe:	If you have any other comments about your tool that we did not cover in this survey please list them below:Â	Please provide an email address that we might use to contact you should we have further questions regarding your tool.Â
Online Eye Test	Visual Acuity	easee.online	Google	contact@easee.online	Responded	N/A	N/A	N/A	In the Dutch Language	https://easee.online/	easee	Online	We want to provide the easiest way to test your vision. With easee you can take an online eye exam to be done from home. The exam is as accurate as seeing an optician and comes with the reassurance of having a registered optometrist oversee the results. This finally gives people the opportunity to buy glasses or contact lenses online (and offline), without having to go to an optician first. The t…	Distance visual acuity,Near visual acuity,Central visual field,Refractive correction	Letters	Fixed size letter	Yes	Before starting the test, users have to answer five health related questions to indicate if they are able to enter the exam. If they answer 'yes' to one of them, we advise them to go and see a specialist. This is because with the medical information in mind, we wouldn't be able to determine the deviation accurately.	in the public domain		Yes					Yes		20	After taking the test, the user sees a percentage of vision for both the right and left eye. When they validate their prescription, they see their sphere, cylinder and axis	Yes	No		Yes	Our optometrists check the outcome of the test and compare it to the answers the user has provided them with.	Yes	easee is officially certified as a CE Class 1 Medical device.	A distance of three meters is required. Aside that, only users within the age of 18-45 are able to take the test.	Yes	The test is available in both Dutch and English
Eye Chart and Vision Test Online	Visual Acuity	MindBluff[Dot]Com	Google	info@mindbluff.com	Responded	N/A	N/A	N/A		http://mindbluff.com/eye-chart.htm	Eye Chart and Vision Test Online	all desktops of adequate screen size,Online	The online eye chart is designed to to calculate a person's visual acuity. The eye chart is styled after the classic Snellen eye chart and sized in proportion to its original computer-generated specifications.	Distance visual acuity,Central visual field	letters	fixed size	No		proprietary	I can be contacted at info@mindbluff.com. In most cases I will grant free and perpetual access to the instrument. Proper accreditation is implied. John DiPrete, owner, mindbluff.com	No		Convergence with similar tests	Systematic analyses are absent but I invite them to be performed. The eye chart is based on the Snellen chart, with directions on how to compensate for screen variations and other factors while using the chart online.	The feedback describes the user's visual acuity to see if it's 20/20, 20/30, 20/40, etc.	Yes	The top letter E must be almost 3 1/2 inches in height (as displayed on a computer screen) to pass the testing requirements. On most computer screens and monitors, if the zoom level and/or screen resolution is manipulated, this condition should be possible to obtain. (Most versions of Internet Explorer are recommended for their custom zoom features.)	3	Test results are displayed online after the test's completion. Results are not stored in permanent form.	Yes	No		Yes	The implementation of additional features might require technical expertise.	No		No.	No		Interested researchers are welcome to test the tool for general validation under a variety of conditions. Please offer proper accreditation to the website, mindbluff.com	info@mindbluff.com or jrdi1000@aol.com
Vutest	Multiple Tests	EyeLab Ltd	Google	http://www.vutest.com/contact.htm	Responded	N/A	N/A	N/A		www.vutest.co.ukwww.seedrivepro.co.uk	Vutestseedrivepro	Online	Vutest consists of tests to establish that the eyes are likely to work comfortably and efficiently for working periods operating computers and visual display units in accordance with EEC Health & Safety Regulations.SeeDrivePro is designed to test the visual acuity of commercial vehicle drivers in accordance with DVLA recommendations.	Distance visual acuity,Near visual acuity,Central visual field,Binocular vision,Colour vision,Symptom questionnaire	Snellen letters		No		in the public domain		Yes	Latest studies with Anglia Ruskin University in progress but on hold due to lack of funding.Alternative peer review to be sought.	Sensitivity for detecting change over time,Convergence with similar tests,Convergence with tests of functional ability,Test-retest reliability,Internal consistency		A full individual result/report and data-based archives are provided online. Result dependent advice and action recommendation on screen and printable.	Yes	Standard computer.	5		Yes	Yes	The User,The supervising clinician	No		Yes	Northamptonshire Health Trust and Northampton General Hospital Trust.	No	Yes	English and Spanish versions.	Both Vutest and SeeDrivePro can be used by individuals as a personal test but they have been designed to serve corporate eyecare needs by Human Resources departments.	johnsheinman@sheinman>com
SeeDrivePro	Multiple Tests	EyeLab Ltd	Google	http://www.vutest.com/contact.htm	Responded	N/A	N/A	N/A		www.vutest.co.ukwww.seedrivepro.co.uk	Vutestseedrivepro	Online	Vutest consists of tests to establish that the eyes are likely to work comfortably and efficiently for working periods operating computers and visual display units in accordance with EEC Health & Safety Regulations.SeeDrivePro is designed to test the visual acuity of commercial vehicle drivers in accordance with DVLA recommendations.	Distance visual acuity,Near visual acuity,Central visual field,Binocular vision,Colour vision,Symptom questionnaire	Snellen letters		No		in the public domain		Yes	Latest studies with Anglia Ruskin University in progress but on hold due to lack of funding.Alternative peer review to be sought.	Sensitivity for detecting change over time,Convergence with similar tests,Convergence with tests of functional ability,Test-retest reliability,Internal consistency		A full individual result/report and data-based archives are provided online. Result dependent advice and action recommendation on screen and printable.	Yes	Standard computer.	5		Yes	Yes	The User,The supervising clinician	No		Yes	Northamptonshire Health Trust and Northampton General Hospital Trust.	No	Yes	English and Spanish versions.	Both Vutest and SeeDrivePro can be used by individuals as a personal test but they have been designed to serve corporate eyecare needs by Human Resources departments.	johnsheinman@sheinman>com
Eye Test by Boots Opticians	Multiple Tests	Boots	iOS	boots.customercare_team@boots.co.uk	Responded	N/A	N/A	N/A		https://play.google.com/store/apps/details?id=com.cube.bec	Boots Opticians Vision Eye Test	On an android device,On an apple device	Simple eye test app able to provide initial report on an individuals level of vision with a possible outcome recommending a visit to an optician.	Distance visual acuity,Near visual acuity,Low contrast visual acuity,Contrast sensitivity,Colour vision			No		proprietary	This has been developed specifically for Boots Opticians as a tool freely available for anyone to download and carry out the various tests.	No			None requested.	A report is generated at the end of a vision test which simply states whether an individual has passed/ failed for both the left and right eye.As this is not a clinical tool it cannot offer greater depth of reporting.	Yes	The app has been developed for both IOS and Android mobile and tablet devices.	5	The results are generated in a page report at the end of taking part in the test and are stored within the app.Should the user choose to carry out the test again themselves or by another individual the former result is replaced with the latest undertaken.	No	No	The User	No		No		no	No			rtsales@rocktime.co.uk
Online Eye Tests	Visual Acuity	Ross Brown Optometrist	Google	https://www.rbo.net.au/contact		No	No	No	Test does not record responses / New Contact Found	NA	NA	NA	NA	NA	NA	NA	NA	NA	NA	NA	NA	NA	NA	NA	NA	NA	NA	NA	NA	NA	NA	NA	NA	NA	NA	NA	NA	NA	NA	NA	NA
Snellen Eye Test Online	Visual Acuity	eyes-and-vision.com	Google	admin@eyes-and-vision.com		No	http://onlinelibrary.wiley.com/doi/10.1111/j.1444-0938.2008.00267.x/pdf	No	Broken E-mail link	NA	NA	NA	NA	NA	NA	NA	NA	NA	NA	NA	NA	NA	NA	NA	NA	NA	NA	NA	NA	NA	NA	NA	NA	NA	NA	NA	NA	NA	NA	NA	NA
Devlyn Vision Screening	Visual Acuity	devlynoptical	Google	https://devlynoptical.com/contact-us		No	https://www.nature.com/articles/6702289	No	New Contact Found	NA	NA	NA	NA	NA	NA	NA	NA	NA	NA	NA	NA	NA	NA	NA	NA	NA	NA	NA	NA	NA	NA	NA	NA	NA	NA	NA	NA	NA	NA	NA	NA
Snellen Online Eye Test	Visual Acuity	Smart Buy Glasses	Google	customerservice@smartbuyglasses.co.nz		No	No	No	Not theirs, it is just the image of the Snellen Chart & instructions. It is used by many https://itunes.apple.com/us/app/eye-chart-pro-test-vision-visual-acuity-better-snellen/id364802332?mt=8	NA	NA	NA	NA	NA	NA	NA	NA	NA	NA	NA	NA	NA	NA	NA	NA	NA	NA	NA	NA	NA	NA	NA	NA	NA	NA	NA	NA	NA	NA	NA	NA
Online Eye Test	Visual Acuity	PersonalEYES Pty Ltd	Google	vision@personaleyes.com.au		No	No	No		NA	NA	NA	NA	NA	NA	NA	NA	NA	NA	NA	NA	NA	NA	NA	NA	NA	NA	NA	NA	NA	NA	NA	NA	NA	NA	NA	NA	NA	NA	NA	NA
Self Vision Test	Visual Acuity	Milford Eye Care	Google	office@milfordeyecare.com		No	No	No		NA	NA	NA	NA	NA	NA	NA	NA	NA	NA	NA	NA	NA	NA	NA	NA	NA	NA	NA	NA	NA	NA	NA	NA	NA	NA	NA	NA	NA	NA	NA	NA
Test Your Eyesight Now	Visual Acuity	Al-Shifa Trust Eye Hospitals	Google	info@alshifaeye.org president@alshifaeye.org		No	No	No		NA	NA	NA	NA	NA	NA	NA	NA	NA	NA	NA	NA	NA	NA	NA	NA	NA	NA	NA	NA	NA	NA	NA	NA	NA	NA	NA	NA	NA	NA	NA	NA
The Online Eye Test	Visual Acuity	Jim Allen	Google	jimmy@iirassoc.biz; http://gywh.com/		No	No	No		NA	NA	NA	NA	NA	NA	NA	NA	NA	NA	NA	NA	NA	NA	NA	NA	NA	NA	NA	NA	NA	NA	NA	NA	NA	NA	NA	NA	NA	NA	NA	NA
Better Vision	Proprietary	Cambridge Institute for Better Vision	Google	info@bettervision.com		No	No	No	New Contact Found	NA	NA	NA	NA	NA	NA	NA	NA	NA	NA	NA	NA	NA	NA	NA	NA	NA	NA	NA	NA	NA	NA	NA	NA	NA	NA	NA	NA	NA	NA	NA	NA
Presbyopia Test	Presbyopia	Nanyang Optical	Google	info@nanyang.com.sg		No	No	No		NA	NA	NA	NA	NA	NA	NA	NA	NA	NA	NA	NA	NA	NA	NA	NA	NA	NA	NA	NA	NA	NA	NA	NA	NA	NA	NA	NA	NA	NA	NA	NA
Online Eye Exam	Multiple Tests	The Optometric Eye Site	Google	http://www.optometriceyesitenc.com/contact-us/		No	No	No	Multiple Eye Tests (Distance, Astigmatism, Amsler Grid, Presbyopia)	NA	NA	NA	NA	NA	NA	NA	NA	NA	NA	NA	NA	NA	NA	NA	NA	NA	NA	NA	NA	NA	NA	NA	NA	NA	NA	NA	NA	NA	NA	NA	NA
Online Eye Tests	Multiple Tests	Dr Oliver Findl	Google	office@findl.at		No	No	No	Multiple Eye Tests (Visual Acuity, Colour Test, Macular Test)	NA	NA	NA	NA	NA	NA	NA	NA	NA	NA	NA	NA	NA	NA	NA	NA	NA	NA	NA	NA	NA	NA	NA	NA	NA	NA	NA	NA	NA	NA	NA	NA
Essilor Vision Test	Multiple Tests	Essilor	Google	https://www.essilor.com/en/vision-tests/test-your-vision/		No	No	No		NA	NA	NA	NA	NA	NA	NA	NA	NA	NA	NA	NA	NA	NA	NA	NA	NA	NA	NA	NA	NA	NA	NA	NA	NA	NA	NA	NA	NA	NA	NA	NA
Online Eye Exam	Multiple Tests	Jem Optical	Google	orders@jemoptical.com		No	No	No		NA	NA	NA	NA	NA	NA	NA	NA	NA	NA	NA	NA	NA	NA	NA	NA	NA	NA	NA	NA	NA	NA	NA	NA	NA	NA	NA	NA	NA	NA	NA	NA
Online Eye Tests, Free Eye Exams and Vision Test	Multiple Tests	Prokerala	Google	None		No	No	No		NA	NA	NA	NA	NA	NA	NA	NA	NA	NA	NA	NA	NA	NA	NA	NA	NA	NA	NA	NA	NA	NA	NA	NA	NA	NA	NA	NA	NA	NA	NA	NA
Zeiss Online Vision Screening	Multiple Tests	Zeiss	Google	https://www.zeiss.co.uk/vision-care/en_gb/about-zeiss/contact.html		No	No	No		NA	NA	NA	NA	NA	NA	NA	NA	NA	NA	NA	NA	NA	NA	NA	NA	NA	NA	NA	NA	NA	NA	NA	NA	NA	NA	NA	NA	NA	NA	NA	NA
EyeTester	Visual Acuity	Fuso Precision	iOS	info@fuso.co.jp		No	No	No	Costs £0.99	NA	NA	NA	NA	NA	NA	NA	NA	NA	NA	NA	NA	NA	NA	NA	NA	NA	NA	NA	NA	NA	NA	NA	NA	NA	NA	NA	NA	NA	NA	NA	NA
EyeTesterPro	Visual Acuity	Fuso Precision	iOS	info@fuso.co.jp		No	No	No	Costs £39.99	NA	NA	NA	NA	NA	NA	NA	NA	NA	NA	NA	NA	NA	NA	NA	NA	NA	NA	NA	NA	NA	NA	NA	NA	NA	NA	NA	NA	NA	NA	NA	NA
REST Rapid Eye Screening Test	Visual Acuity	Zu Quan Ik	iOS	https://www.facebook.com/groups/364164397007257/about/		http://www.journalmtm.com/2015/rest-an-innovative-rapid-eye-screening-test/	No	No		NA	NA	NA	NA	NA	NA	NA	NA	NA	NA	NA	NA	NA	NA	NA	NA	NA	NA	NA	NA	NA	NA	NA	NA	NA	NA	NA	NA	NA	NA	NA	NA
Advanced VISION Test	Multiple Tests	Lucian Melut	iOS	Facebook		No	No	No	New Contact Found	NA	NA	NA	NA	NA	NA	NA	NA	NA	NA	NA	NA	NA	NA	NA	NA	NA	NA	NA	NA	NA	NA	NA	NA	NA	NA	NA	NA	NA	NA	NA	NA
Eye Test Free	Multiple Tests	Magostech Information System Pvt Ltd	iOS	info@magostech.com		No	No	No		NA	NA	NA	NA	NA	NA	NA	NA	NA	NA	NA	NA	NA	NA	NA	NA	NA	NA	NA	NA	NA	NA	NA	NA	NA	NA	NA	NA	NA	NA	NA	NA
Eyesight Checking	Multiple Tests	Zhong Jian	iOS	facebook		No	No	No		NA	NA	NA	NA	NA	NA	NA	NA	NA	NA	NA	NA	NA	NA	NA	NA	NA	NA	NA	NA	NA	NA	NA	NA	NA	NA	NA	NA	NA	NA	NA	NA
OPSM Eye Check	Multiple Tests	OPSM	iOS	https://www.opsm.com.au/contact-opsm		Yes, same with number 25	No	No		NA	NA	NA	NA	NA	NA	NA	NA	NA	NA	NA	NA	NA	NA	NA	NA	NA	NA	NA	NA	NA	NA	NA	NA	NA	NA	NA	NA	NA	NA	NA	NA
Vision Scan Lite	Multiple Tests	Cygnet Infotech LLC	iOS	inquiry@cygnetinfotech.com		No	No	No		NA	NA	NA	NA	NA	NA	NA	NA	NA	NA	NA	NA	NA	NA	NA	NA	NA	NA	NA	NA	NA	NA	NA	NA	NA	NA	NA	NA	NA	NA	NA	NA
Vision Scan Universal	Multiple Tests	Cygnet Infotech LLC	iOS	cygnet.android@cygnet-infotech.com		No	No	No		NA	NA	NA	NA	NA	NA	NA	NA	NA	NA	NA	NA	NA	NA	NA	NA	NA	NA	NA	NA	NA	NA	NA	NA	NA	NA	NA	NA	NA	NA	NA	NA
Eye Checker	Visual Acuity	Nanny_786	Play	s.hus_786@yahoo.com		No	No	No		NA	NA	NA	NA	NA	NA	NA	NA	NA	NA	NA	NA	NA	NA	NA	NA	NA	NA	NA	NA	NA	NA	NA	NA	NA	NA	NA	NA	NA	NA	NA	NA
Eye Doctor Trainer - Vision Up	Visual Acuity	BytePioneers S.R.O.	Play	android@bettertomorrowapps.com		No	No	No		NA	NA	NA	NA	NA	NA	NA	NA	NA	NA	NA	NA	NA	NA	NA	NA	NA	NA	NA	NA	NA	NA	NA	NA	NA	NA	NA	NA	NA	NA	NA	NA
Eye Exam - Andrew Brusentsov	Visual Acuity	Andrew Brusentsov	Play	andrew.brusentsov@gmail.com		Yes	No	No		NA	NA	NA	NA	NA	NA	NA	NA	NA	NA	NA	NA	NA	NA	NA	NA	NA	NA	NA	NA	NA	NA	NA	NA	NA	NA	NA	NA	NA	NA	NA	NA
Eye Exam Pro - Andrew Brusentsov	Visual Acuity	Andrew Brusentsov	Play	andrew.brusentsov@gmail.com		No	No	No		NA	NA	NA	NA	NA	NA	NA	NA	NA	NA	NA	NA	NA	NA	NA	NA	NA	NA	NA	NA	NA	NA	NA	NA	NA	NA	NA	NA	NA	NA	NA	NA
Eye Exercises - Eye Care Plus	Visual Acuity	healthcare4mobile	Play	healthcare4mobile@gmail.com		Yes	No	No		NA	NA	NA	NA	NA	NA	NA	NA	NA	NA	NA	NA	NA	NA	NA	NA	NA	NA	NA	NA	NA	NA	NA	NA	NA	NA	NA	NA	NA	NA	NA	NA
Eye Test Charts	Visual Acuity	App Park	Play	helpapppark@gmail.com		Yes	No	No		NA	NA	NA	NA	NA	NA	NA	NA	NA	NA	NA	NA	NA	NA	NA	NA	NA	NA	NA	NA	NA	NA	NA	NA	NA	NA	NA	NA	NA	NA	NA	NA
Eye Test Girls	Visual Acuity	fmroid	Play	fmroid@gmail.com		No	No	No		NA	NA	NA	NA	NA	NA	NA	NA	NA	NA	NA	NA	NA	NA	NA	NA	NA	NA	NA	NA	NA	NA	NA	NA	NA	NA	NA	NA	NA	NA	NA	NA
Eye Vision Test	Visual Acuity	NAMASTE	Play	rjldinesh@gmail.com		No	No	No		NA	NA	NA	NA	NA	NA	NA	NA	NA	NA	NA	NA	NA	NA	NA	NA	NA	NA	NA	NA	NA	NA	NA	NA	NA	NA	NA	NA	NA	NA	NA	NA
EyeXam	Visual Acuity	Global EyeVentures LLC	Play	info@eyexam.com		Yes	http://www.journalmtm.com/page/4/?s=eye	No		NA	NA	NA	NA	NA	NA	NA	NA	NA	NA	NA	NA	NA	NA	NA	NA	NA	NA	NA	NA	NA	NA	NA	NA	NA	NA	NA	NA	NA	NA	NA	NA
iKit - For Your Eyes Only	Multiple Tests	Green Infinity	Play	green.infinity.88@gmail.com		No	No	No		NA	NA	NA	NA	NA	NA	NA	NA	NA	NA	NA	NA	NA	NA	NA	NA	NA	NA	NA	NA	NA	NA	NA	NA	NA	NA	NA	NA	NA	NA	NA	NA
OPSM Eye Check	Multiple Tests	OPSM	Play	opsmanz@gmail.com		Yes, same with no.69	One paper check if relevant	No		NA	NA	NA	NA	NA	NA	NA	NA	NA	NA	NA	NA	NA	NA	NA	NA	NA	NA	NA	NA	NA	NA	NA	NA	NA	NA	NA	NA	NA	NA	NA	NA
Vision Test	Multiple Tests	NeoVize Group	Play	neovizemarketing@gmail.com		No	No	No		NA	NA	NA	NA	NA	NA	NA	NA	NA	NA	NA	NA	NA	NA	NA	NA	NA	NA	NA	NA	NA	NA	NA	NA	NA	NA	NA	NA	NA	NA	NA	NA

## Sheet: Excluded Items
Link	Test Type	Creators/Host	Platform	Contact Details	Response	Google	Google Scholar	Medline	Notes/Reason for Exclusion
Astigmatism Test	Astigmatism	healthcare4mobile	Play	healthcare4mobile@gmail.com		Yes	No specific	No		NA	NA	NA	NA	NA	NA	NA	NA	NA	NA	NA	NA	NA	NA	NA	NA	NA	NA	NA	NA	NA	NA	NA	NA	NA	NA	NA	NA	NA	NA	NA	NA
The Framing Game	Binocular Vision	vision3d	Google	None		No	No	No		NA	NA	NA	NA	NA	NA	NA	NA	NA	NA	NA	NA	NA	NA	NA	NA	NA	NA	NA	NA	NA	NA	NA	NA	NA	NA	NA	NA	NA	NA	NA	NA
Online Eye Test Color Vision	Color Vision	Delzer	Google	jpolzin@delzer.com		No URL	No URL	No URL	Taken offline
Color Blind Test - Test Your Eyes	Color Vision	Shijian Wang	iOS	shijian.wang@lafonapps.com		http://www.colorvisiontesting.com/wp-content/uploads/2017/11/ValidationofaComputerizedColorVisionTest.pdf. https://www.ncbi.nlm.nih.gov/pmc/articles/PMC4705720/	No URL	No URL	Taken offline
Test your vision - Check your eyes Game	Color Vision	Le Ngoc Minh Tan	iOS	http://autotool.top/contact/	Link doesn't work	No URL	No URL	No URL	Taken offline
Color Blind Tester	Color Vision	chachacode	Play	jiodog267@gmail.com		No URL	No URL	No URL	Taken offline
Color Blindness Test	Color Vision	CherryCode	Play	cherrycodemail@gmail.com		No URL	No URL	No URL	Taken offline
Colour Blind Test	Color Vision	Anakkupang	Play	djangobinladen@gmail.com		No URL	No URL	No URL	Taken offline
Eye Test - Check Your Vision, Kuku Cube Color Tiles	Color Vision	Asaduzzaman Khan	iOS	https://www.facebook.com/Blue-Soft-BD-1525063147747583/		No URL	No URL	No URL	Taken offline/Not Contacted Yet (New Link Found)
Daily Mail - KuKuKube App	Color Vision	Daily Mail	Google	None		https://play.google.com/store/apps/details?id=com.banana.kukukube&hl=en	No	No	Daily Mail article that describes the 'KukuKube' App
Ishihara Color Blindness Test	Color Vision	Archimedes Lab	Google	contact@archimedes-lab.org	Responded	N/A	N/A	N/A		http://www.archimedes-lab.org/colorblindnesstest.html	Color Vision Deficiency Test	Online	Test your color vision!The tests - mainly based on the Ishihara plates - are designed to give a quick assessment of color vision, and should not replace evaluation by a professional.	Colour vision			No		proprietary	http://www.archimedes-lab.org/colorblindnesstest.html	No					Yes	javascripts	30	Online	Yes	No		No		No			No			contact@archimedes-lab.org
Color Vision Test 24 Plate Edition	Color Vision	Dr Terrace L. Waggoner	Google	info@colorvisiontesting.com	Responded	http://onlinelibrary.wiley.com/doi/10.1111/j.1444-0938.2004.tb05057.x/pdf	No	No	New Contact Found	www.TestingColorVision.com	Color Vision Testing	Windows;Online;On an android device;On an apple device	TestingColorVision.com is Waggoner Diagnostics online platform for testing color vision deficiencies. Our Waggoner Computerized Color Vision Test is available on Windows and will shortly be available on Android and iOS and is mainly sold to the ophthalmic community. TestingColorVision.com is mainly used for large organizations that are interested in testing 100s or 1000s of individuals spread acr…	Colour vision			Yes	The tritan color vision deficiency is usually an acquired deficiency (Ex. Glaucoma, MS, Diabetes). However, we do not make any recommendations based on the results because this is up to a vision care professional.	proprietary	Email or contact Waggoner Diagnostics at +1 (949) 396-1694 or sales@waggonerdiagnostics.com.	Yes		Sensitivity for detecting change over time;Convergence with similar tests;Convergence with tests of functional ability;Predictive validity;Sensitivity and/or specificity;Construct and face validity;Test-retest reliability;Internal consistency	https://waggonerdiagnostics.com/pages/resources	Everyone is familiar with pseudoisochromatic color vision plates that we use so it is comfortable for them to use. They like how convenient and easy it is.	Yes	Internet Connection.Browser.	2	Displayed after the test is taken. Stored: HIPAA Compliant database onlineTransmit: HIPAA Compliant and encrypted	Yes	No		No			It is listed with the FDA but it is not diagnostic of any particular disease.	No.	No			sales@waggonerdiagnostics.com
The Sun Article/Test	Color Vision	Sophie Roberts (Journalist)	Google	None		No	No	No	The Sun Article/Test for Entertainment Purposes/Not a screening tool	NA	NA	NA	NA	NA	NA	NA	NA	NA	NA	NA	NA	NA	NA	NA	NA	NA	NA	NA	NA	NA	NA	NA	NA	NA	NA	NA	NA	NA	NA	NA	NA
Color Blind Test	Color Vision	colormax.org	Google	https://colormax.org/contact-us/		No	No	No		NA	NA	NA	NA	NA	NA	NA	NA	NA	NA	NA	NA	NA	NA	NA	NA	NA	NA	NA	NA	NA	NA	NA	NA	NA	NA	NA	NA	NA	NA	NA	NA
Color Vision Test	Color Vision	opticien-lentilles	Google	None		No	No	No		NA	NA	NA	NA	NA	NA	NA	NA	NA	NA	NA	NA	NA	NA	NA	NA	NA	NA	NA	NA	NA	NA	NA	NA	NA	NA	NA	NA	NA	NA	NA	NA
Enchroma Color Vision Test	Color Vision	Enchroma	Google	andy@enchroma.com don@enchroma.com pr@enchroma.com support@enchroma.com		Check Links	No	No		NA	NA	NA	NA	NA	NA	NA	NA	NA	NA	NA	NA	NA	NA	NA	NA	NA	NA	NA	NA	NA	NA	NA	NA	NA	NA	NA	NA	NA	NA	NA	NA
The X-Rite Color Challenge	Color Vision	X-Rite	Google	http://www.xrite.com/contact-us/contact-us-form?pi=6		https://www.faa.gov/data_research/research/med_humanfacs/oamtechreports/1990s/media/AM93-17.pdf	No	No		NA	NA	NA	NA	NA	NA	NA	NA	NA	NA	NA	NA	NA	NA	NA	NA	NA	NA	NA	NA	NA	NA	NA	NA	NA	NA	NA	NA	NA	NA	NA	NA
NowYouSee Helping Color Blind	Color Vision	Tomas Jelinek	iOS	ask@areyoucolorblind.com	Responded	N/A	N/A	N/A		http://areyoucolorblind.com (web tool to take a colorblindness test, also takes you to the mobile app at the end)https://itunes.apple.com/gb/app/nowyousee-1-for-color-blind-filter-test-name/id1227700977?mt=8 (iOS phone app)https://play.google.com/store/apps/details?id=com.areyoucolorblind.nowyousee (Android phone app)	NowYouSee	Online,On an android device,On an apple device	This application helps the color blind every day and in just about any situation. Simply put, it lets you see the world around you through a filter created precisely for your type of color blindness. You'll see details you hadn't notice before and you'll be able to take more interesting photos and videos. NowYouSee helps people with any form of color blindness, while helping everyone else underst…	Colour vision,Vision-related quality of life			Yes	Our online test for colorblindness tells user how serious is his/her color vision deficiency. Also which type of deficiency it is.	in the public domain		No	we plan this for future releases	Test-retest reliability		User can take the test to understand his/her color vision deficiency.After the test is taken the user can download our mobile app which helps to see colors. Than user can retake the test to have better score in the test to prove our app works.	Yes	just browser	5	on web as result of taken test	Yes	Yes	The User	No		No		no	Yes	currently the test is in english and czech language we plan to extend for more languages	thanks for your interest!	ask@areyoucolorblind.com
Odd Color - Test Your Color Vision Games	Color Vision	VM Mobile Team	iOS	support@vmapps4u.com	Responded	N/A	N/A	N/A		https://itunes.apple.com/gb/app/odd-color-test-your-color-vision/id1031799942?mt=8	Odd Color - Test Your Color Vision	Online,On an apple device	How good is YOUR color vision? Play this fun game to find it out!For each round, simply identify the odd colored square amongst others in a grid. You have a minute to complete as many rounds as possible!A score of 31 or above is a considered a sign of 'great eyesight'!NOTE: even though this test can be very accurate, it should never be used to replace a doctor's visit.	Colour vision			No		in the public domain		No				Precise by iammrtomQuick and challenging little game, a few tries and I'm certainly questioning how good my eyes are. Oh dear.	Yes	iPhone/iPad	2	It is a score number	Yes	No		No		No			No			vm.mobile.developer@gmail.com
Eye Tricks! Fun Mind Games & Color Blind Test	Color Vision	GoldenPlum	iOS	http://www.goldenplum.com/		No	No	No	Broken Developer Website Link	NA	NA	NA	NA	NA	NA	NA	NA	NA	NA	NA	NA	NA	NA	NA	NA	NA	NA	NA	NA	NA	NA	NA	NA	NA	NA	NA	NA	NA	NA	NA	NA
C.O.L.O.R	Color Vision	Ali Attar	iOS	https://www.behance.net/aliattar/appreciated		No	No	No	New Contact Found	NA	NA	NA	NA	NA	NA	NA	NA	NA	NA	NA	NA	NA	NA	NA	NA	NA	NA	NA	NA	NA	NA	NA	NA	NA	NA	NA	NA	NA	NA	NA	NA
Color Challenge - Test Your Color Vision	Color Vision	ContaXter, Inc.	iOS	contaxter@gmail.com / http://contaxter.com/		http://www.testingcolorvision.com/navyvalidation.pdf	No	No	New Contact Found	NA	NA	NA	NA	NA	NA	NA	NA	NA	NA	NA	NA	NA	NA	NA	NA	NA	NA	NA	NA	NA	NA	NA	NA	NA	NA	NA	NA	NA	NA	NA	NA
Color Vision Test Game for kids toddlers and adults	Color Vision	MagicDevs LLC	iOS	http://www.magicdevs.com/contact		No	No	No	New Contact Found	NA	NA	NA	NA	NA	NA	NA	NA	NA	NA	NA	NA	NA	NA	NA	NA	NA	NA	NA	NA	NA	NA	NA	NA	NA	NA	NA	NA	NA	NA	NA	NA
Colour Blindness Checker	Color Vision	Stefan Collette / Collette Software	iOS	https://twitter.com/ColletteApps/collettesoftware@gmail.com		No	No	No	New Contact Found	NA	NA	NA	NA	NA	NA	NA	NA	NA	NA	NA	NA	NA	NA	NA	NA	NA	NA	NA	NA	NA	NA	NA	NA	NA	NA	NA	NA	NA	NA	NA	NA
!Dr.Hue - Test Your Vision, Kuku Kube Color Tiles	Color Vision	Fendy Fendy	iOS	Facebook		No	No	No		NA	NA	NA	NA	NA	NA	NA	NA	NA	NA	NA	NA	NA	NA	NA	NA	NA	NA	NA	NA	NA	NA	NA	NA	NA	NA	NA	NA	NA	NA	NA	NA
Check if ColorBlind?	Color Vision	Ramalingam Sivaramakrishnan	iOS	aishvarya.sadasivam@icloud.com		No	No	No		NA	NA	NA	NA	NA	NA	NA	NA	NA	NA	NA	NA	NA	NA	NA	NA	NA	NA	NA	NA	NA	NA	NA	NA	NA	NA	NA	NA	NA	NA	NA	NA
Check your Eye for ColorBlind	Color Vision	Ramalingam Sivaramakrishnan	iOS	aishvarya.sadasivam@icloud.com		https://www.sciencedirect.com/science/article/pii/S0039625715001939?_rdoc=1&_fmt=high&_origin=gateway&_docanchor=&md5=b8429449ccfc9c30159a5f9aeaa92ffb	No	No		NA	NA	NA	NA	NA	NA	NA	NA	NA	NA	NA	NA	NA	NA	NA	NA	NA	NA	NA	NA	NA	NA	NA	NA	NA	NA	NA	NA	NA	NA	NA	NA
Color Finder - Eye Test, Your Color Perception	Color Vision	XML Hosting BV	iOS	None		No	No	No		NA	NA	NA	NA	NA	NA	NA	NA	NA	NA	NA	NA	NA	NA	NA	NA	NA	NA	NA	NA	NA	NA	NA	NA	NA	NA	NA	NA	NA	NA	NA	NA
Color Game - Test Your Vision	Color Vision	DODO Entertainment	iOS	http://www.d-o-d-o.com/#contact		No	No	No		NA	NA	NA	NA	NA	NA	NA	NA	NA	NA	NA	NA	NA	NA	NA	NA	NA	NA	NA	NA	NA	NA	NA	NA	NA	NA	NA	NA	NA	NA	NA	NA
Color Sense - Eye Test, Check Your Vision, Kuku Kube Color Tiles	Color Vision	Kateryna Bakhmach	iOS	None		No	http://onlinelibrary.wiley.com/doi/10.1111/j.1755-3768.1925.tb03238.x/abstract	No		NA	NA	NA	NA	NA	NA	NA	NA	NA	NA	NA	NA	NA	NA	NA	NA	NA	NA	NA	NA	NA	NA	NA	NA	NA	NA	NA	NA	NA	NA	NA	NA
Color Test | Quiz Your Eyes Sense	Color Vision	Ali Doasary	iOS	https://www.facebook.com/SaudiApps/		No	No	No		NA	NA	NA	NA	NA	NA	NA	NA	NA	NA	NA	NA	NA	NA	NA	NA	NA	NA	NA	NA	NA	NA	NA	NA	NA	NA	NA	NA	NA	NA	NA	NA
Color Vision Test - Detects 3 deficiency groups	Color Vision	Rila Software	iOS	http://www.rilasoftware.com/		No	No	No		NA	NA	NA	NA	NA	NA	NA	NA	NA	NA	NA	NA	NA	NA	NA	NA	NA	NA	NA	NA	NA	NA	NA	NA	NA	NA	NA	NA	NA	NA	NA	NA
Color Vision Test Lite	Color Vision	Rila Software	iOS	http://www.rilasoftware.com/		No	No	No		NA	NA	NA	NA	NA	NA	NA	NA	NA	NA	NA	NA	NA	NA	NA	NA	NA	NA	NA	NA	NA	NA	NA	NA	NA	NA	NA	NA	NA	NA	NA	NA
Color Vision Test Pro	Color Vision	Linton Intergroup Inc.	iOS	support[sign]lintonapps.com		Yes	No	No		NA	NA	NA	NA	NA	NA	NA	NA	NA	NA	NA	NA	NA	NA	NA	NA	NA	NA	NA	NA	NA	NA	NA	NA	NA	NA	NA	NA	NA	NA	NA	NA
Colorblind Eye Exam Test	Color Vision	Yohann Taieb	iOS	None		No	http://onlinelibrary.wiley.com/doi/10.1111/j.1444-0938.2006.00015.x/full	No		NA	NA	NA	NA	NA	NA	NA	NA	NA	NA	NA	NA	NA	NA	NA	NA	NA	NA	NA	NA	NA	NA	NA	NA	NA	NA	NA	NA	NA	NA	NA	NA
Colorblind Test-Free Check	Color Vision	Aishvarya Sadasivam	iOS	aishvarya.sadasivam@icloud.com		No	No	No		NA	NA	NA	NA	NA	NA	NA	NA	NA	NA	NA	NA	NA	NA	NA	NA	NA	NA	NA	NA	NA	NA	NA	NA	NA	NA	NA	NA	NA	NA	NA	NA
ColorBlind-Check your Eye	Color Vision	Ramalingam Sivaramakrishnan	iOS	aishvarya.sadasivam@icloud.com		No	No	No		NA	NA	NA	NA	NA	NA	NA	NA	NA	NA	NA	NA	NA	NA	NA	NA	NA	NA	NA	NA	NA	NA	NA	NA	NA	NA	NA	NA	NA	NA	NA	NA
ColorBlind-Test your Eye	Color Vision	Aishvarya Sadasivam	iOS	aishvarya.sadasivam@icloud.com		No	No	No		NA	NA	NA	NA	NA	NA	NA	NA	NA	NA	NA	NA	NA	NA	NA	NA	NA	NA	NA	NA	NA	NA	NA	NA	NA	NA	NA	NA	NA	NA	NA	NA
Colour Blind Test	Color Vision	Lee Kah Seng	iOS	yeosleeappsupport@gmail.com		No	No	No		NA	NA	NA	NA	NA	NA	NA	NA	NA	NA	NA	NA	NA	NA	NA	NA	NA	NA	NA	NA	NA	NA	NA	NA	NA	NA	NA	NA	NA	NA	NA	NA
Crazy of Color - test your color vision, find out the different colors	Color Vision	Chang Liu	iOS	None		https://www.ncbi.nlm.nih.gov/pubmed/17160379	No	No		NA	NA	NA	NA	NA	NA	NA	NA	NA	NA	NA	NA	NA	NA	NA	NA	NA	NA	NA	NA	NA	NA	NA	NA	NA	NA	NA	NA	NA	NA	NA	NA
Eye Box	Color Vision	My Du	iOS	None		No	No	No		NA	NA	NA	NA	NA	NA	NA	NA	NA	NA	NA	NA	NA	NA	NA	NA	NA	NA	NA	NA	NA	NA	NA	NA	NA	NA	NA	NA	NA	NA	NA	NA
Eye Test - 2016	Color Vision	Xiangyi Liu	iOS	http://www.honeykitty.net/en/1116583550.html (No Contact Details)		No	No	No		NA	NA	NA	NA	NA	NA	NA	NA	NA	NA	NA	NA	NA	NA	NA	NA	NA	NA	NA	NA	NA	NA	NA	NA	NA	NA	NA	NA	NA	NA	NA	NA
Eye Test - Test Color Vision	Color Vision	Hung Nguyen	iOS	None		No	No	No		NA	NA	NA	NA	NA	NA	NA	NA	NA	NA	NA	NA	NA	NA	NA	NA	NA	NA	NA	NA	NA	NA	NA	NA	NA	NA	NA	NA	NA	NA	NA	NA
EYE-EXAM	Color Vision	Teva Mahaveera	iOS	None		No	No	No		NA	NA	NA	NA	NA	NA	NA	NA	NA	NA	NA	NA	NA	NA	NA	NA	NA	NA	NA	NA	NA	NA	NA	NA	NA	NA	NA	NA	NA	NA	NA	NA
Kuku Kube Spot the Colour	Color Vision	Muhammed Tanriverdi	iOS	facebook		Yes	No	No		NA	NA	NA	NA	NA	NA	NA	NA	NA	NA	NA	NA	NA	NA	NA	NA	NA	NA	NA	NA	NA	NA	NA	NA	NA	NA	NA	NA	NA	NA	NA	NA
Super Eyes - Impossible Vision Test You Find the Right Colors KuKu KuBe Dr Hue Shade Spotter Game	Color Vision	Yuejian Wang	iOS	None		No	No	No		NA	NA	NA	NA	NA	NA	NA	NA	NA	NA	NA	NA	NA	NA	NA	NA	NA	NA	NA	NA	NA	NA	NA	NA	NA	NA	NA	NA	NA	NA	NA	NA
Color Blind Check	Color Vision	Colblindor	Play	contact@colorblindcheck.com	Responded	N/A	N/A	N/A		https://play.google.com/store/apps/details?id=ch.colblindor.colorblindcheck&hl=en	Color Blind Check	On an android device	Based on CIE confusion lines. Colored squares change in brightness. Some squares start chaning color along confusion lines, which have to be spotted. The tool identifies along which lines you have problems to spot the shift of color (type) and the longer it takes, the more severy the cvd is (severity).	Colour vision			No		in the public domain		No			Unfortuntely no scientific testing yet. Test-retest can be done individually and shows pretty good results.	Type of cvd and severity according to test result.	Yes	Android device.	3	Latest result showed as type and severity of cvd. Anonymous data stored on central server. ID assigned, more detailed results can be seen on server.	Yes	No		Yes	Either you see the spots or not. No other input needed. Therfore only if you don't perform the check, you'll score bader than you should.	Yes		Flickering lights might be a problem for some persons (epilepsy).	Yes	English, german description of check. Test itself doesn't need written word.	Many good feedback from users all around the world. Seems to be very reliable.Some devices have a color shift and therefore the test doesn't perform that well on such devices. Aim is to have no color callibration. I suppose the check is already as accurate as any simple testing with a local eye specialist.	contact@colorblindcheck.com, daniel.flueck@gmail.com
Eye Test - Ishihara	Color Vision	NTIMobile	Play	android.nti@gmail.com / https://www.facebook.com/pg/NTIMobile/about/?ref=page_internal		No	No	No	Broken E-mail link/Original searcher had wrong email	NA	NA	NA	NA	NA	NA	NA	NA	NA	NA	NA	NA	NA	NA	NA	NA	NA	NA	NA	NA	NA	NA	NA	NA	NA	NA	NA	NA	NA	NA	NA	NA
Color Blind Test	Color Vision	healthcare4mobile	Play	healthcare4mobile@gmail.com		No	No	No		NA	NA	NA	NA	NA	NA	NA	NA	NA	NA	NA	NA	NA	NA	NA	NA	NA	NA	NA	NA	NA	NA	NA	NA	NA	NA	NA	NA	NA	NA	NA	NA
Color Blind Vision - Test	Color Vision	Mobitsolutions	Play	umar.shafique@mobitsolutions.com		No	No	No		NA	NA	NA	NA	NA	NA	NA	NA	NA	NA	NA	NA	NA	NA	NA	NA	NA	NA	NA	NA	NA	NA	NA	NA	NA	NA	NA	NA	NA	NA	NA	NA
Color Blindness Test	Color Vision	iGreen Software	Play	igreensoftware@gmail.com		No	No	No		NA	NA	NA	NA	NA	NA	NA	NA	NA	NA	NA	NA	NA	NA	NA	NA	NA	NA	NA	NA	NA	NA	NA	NA	NA	NA	NA	NA	NA	NA	NA	NA
Color Vision Test	Color Vision	Color Vision	Play	colorvision.comp@gmail.com		No	No	No		NA	NA	NA	NA	NA	NA	NA	NA	NA	NA	NA	NA	NA	NA	NA	NA	NA	NA	NA	NA	NA	NA	NA	NA	NA	NA	NA	NA	NA	NA	NA	NA
Eye Test	Color Vision	Nguyen Phuc Khanh	Play	npkhanh2311@gmail.com		No	No	No		NA	NA	NA	NA	NA	NA	NA	NA	NA	NA	NA	NA	NA	NA	NA	NA	NA	NA	NA	NA	NA	NA	NA	NA	NA	NA	NA	NA	NA	NA	NA	NA
Eye Test: Color Vision	Color Vision	Shpand	Play	Shpandusic@gmail.com		No	No	No		NA	NA	NA	NA	NA	NA	NA	NA	NA	NA	NA	NA	NA	NA	NA	NA	NA	NA	NA	NA	NA	NA	NA	NA	NA	NA	NA	NA	NA	NA	NA	NA
Eye Vision Test Free	Color Vision	More4me	Play	shaherloly@gmail.com		Yes	No	No		NA	NA	NA	NA	NA	NA	NA	NA	NA	NA	NA	NA	NA	NA	NA	NA	NA	NA	NA	NA	NA	NA	NA	NA	NA	NA	NA	NA	NA	NA	NA	NA
Medical Calculator Free	Color Vision	Smart Apps Company	Play	engr.bilalnasir@gmail.com		No	https://www.ncbi.nlm.nih.gov/pmc/articles/PMC3959919/	No		NA	NA	NA	NA	NA	NA	NA	NA	NA	NA	NA	NA	NA	NA	NA	NA	NA	NA	NA	NA	NA	NA	NA	NA	NA	NA	NA	NA	NA	NA	NA	NA
Simple Eye Test Color Blind	Color Vision	KBPDev	Play	smita.csdyntr@gmail.com		No	No	No		NA	NA	NA	NA	NA	NA	NA	NA	NA	NA	NA	NA	NA	NA	NA	NA	NA	NA	NA	NA	NA	NA	NA	NA	NA	NA	NA	NA	NA	NA	NA	NA
Depth Perception Test	Depth Perception	mediacollege.com	Google	https://www.facebook.com/mediacollege		http://psycnet.apa.org/record/2011-17803-001google scholar	No	No	New Contact Found	NA	NA	NA	NA	NA	NA	NA	NA	NA	NA	NA	NA	NA	NA	NA	NA	NA	NA	NA	NA	NA	NA	NA	NA	NA	NA	NA	NA	NA	NA	NA	NA
Digital Eye Fatigue Indicator	Eye Fatigue	CooperVision, Inc.	iOS	None		No	No	No		NA	NA	NA	NA	NA	NA	NA	NA	NA	NA	NA	NA	NA	NA	NA	NA	NA	NA	NA	NA	NA	NA	NA	NA	NA	NA	NA	NA	NA	NA	NA	NA
Digital Eye Strain Test by ZEISS	Eye Strain	CompareNetworks, Inc.	iOS	https://www.zeiss.com/vision-care/en_de/about-zeiss/contact.html		Yes	No	No		NA	NA	NA	NA	NA	NA	NA	NA	NA	NA	NA	NA	NA	NA	NA	NA	NA	NA	NA	NA	NA	NA	NA	NA	NA	NA	NA	NA	NA	NA	NA	NA
Eye Exam Pro - Optometrist Vision Center	Multiple Tests	Free.Kompany	iOS	None		No URL	No URL	No URL	Taken offline
Eye Screen	Multiple Tests	Eoptix, Inc	iOS	None		No URL	No URL	No URL	Taken offline
Vision	Multiple Tests	AppZap	iOS	http://app-zap.com/support/		No URL	No URL (Yes)	No URL	Taken offline
Vision Scan	Multiple Tests	Cygnet Infotech LLC	iOS	cygnet.android@cygnet-infotech.com		No URL	No URL	No URL	Taken offline
Vision Test - Eyes Examination	Multiple Tests	iOS Universal - Xiaoming Chen	iOS	None		No URL	No URL	No URL	Taken offline
Check Your Eye	Multiple Tests	P Chandran	Play	alaganandiyappan@gmail.com		No URL	No URL	No URL	Taken offline
Full Visual Test	Multiple Tests	gfsm	Play	gfsmapp@gmail.com		No URL	No URL	No URL	Taken offline
Vision Test 2.0	Multiple Tests	Rocktime Ltd	Play	android@3sidedcube.com		No URL	No URL	No URL	Taken offline
Vision Test - Eye chart &color blind tests	Multiple Tests	Xinggui Zhang	iOS	np2016.ant@gmail.com		No URL	No URL	No URL	Taken offline/Not Contacted Yet
Vision Test Pro - Eye chart &color blind tests	Multiple Tests	Xinggui Zhang	iOS	np2016.ant@gmail.com		No URL	No URL	No URL	Taken offline/Not Contacted Yet
Vision Check Up	Multiple Tests	Iinspin Technology Pvt. Ltd.	Play	koushiksoft@gmail.com		No URL	No URL	No URL	Taken offline
Eye Test by Boots Opticians	Multiple Tests	Rocktime Ltd	Play	bootsfeedback@rocktime.co.uk	Responded	N/A	N/A	N/A	Repeat app	Repeat	Repeat	Repeat	Repeat	Repeat	Repeat	Repeat	Repeat	Repeat	Repeat	Repeat	Repeat	Repeat	Repeat	Repeat	Repeat	Repeat	Repeat	Repeat	Repeat	Repeat	Repeat	Repeat	Repeat	Repeat	Repeat	Repeat	Repeat	Repeat	Repeat	Repeat	Repeat
Eyes & Vision: Eye Test, Glaucoma Handbook & Color Blindness Facts	Multiple Tests	Michael Quach	iOS	mmquach@gmail.com		No	No	No	Just information/ no test	NA	NA	NA	NA	NA	NA	NA	NA	NA	NA	NA	NA	NA	NA	NA	NA	NA	NA	NA	NA	NA	NA	NA	NA	NA	NA	NA	NA	NA	NA	NA	NA
Eye Test & Examinations	Multiple Tests	mAppsGuru	Play	mappsguru@gmail.com		No	No	No	Just information/ no test	NA	NA	NA	NA	NA	NA	NA	NA	NA	NA	NA	NA	NA	NA	NA	NA	NA	NA	NA	NA	NA	NA	NA	NA	NA	NA	NA	NA	NA	NA	NA	NA
Buzzfeed Article/Test	Proprietary	Loryn Brantz	Google	https://www.lorynbrantz.com/contact		No	No	No	Buzzfeed Article for Entertainment Purposes/Not a screening tool	NA	NA	NA	NA	NA	NA	NA	NA	NA	NA	NA	NA	NA	NA	NA	NA	NA	NA	NA	NA	NA	NA	NA	NA	NA	NA	NA	NA	NA	NA	NA	NA
Buzzfeed Article/Test	Proprietary	Samantha Wieder	Google	https://www.facebook.com/samawieder/		No	No	No	Buzzfeed Article for Entertainment Purposes/Not a screening tool	NA	NA	NA	NA	NA	NA	NA	NA	NA	NA	NA	NA	NA	NA	NA	NA	NA	NA	NA	NA	NA	NA	NA	NA	NA	NA	NA	NA	NA	NA	NA	NA
Can You Pass the Pilots' Vision Test	Proprietary	proprofs - Salomeg	Google	None		No	No	No		NA	NA	NA	NA	NA	NA	NA	NA	NA	NA	NA	NA	NA	NA	NA	NA	NA	NA	NA	NA	NA	NA	NA	NA	NA	NA	NA	NA	NA	NA	NA	NA
Red Desaturation Test	Red Desaturation Test	healthcare4mobile	Play	healthcare4mobile@gmail.com		No	No	No		NA	NA	NA	NA	NA	NA	NA	NA	NA	NA	NA	NA	NA	NA	NA	NA	NA	NA	NA	NA	NA	NA	NA	NA	NA	NA	NA	NA	NA	NA	NA	NA
myEyeQue	Refraction Measurement	EyeQue	Play	eyequeawsome@gmail.com		Yes	No	No		NA	NA	NA	NA	NA	NA	NA	NA	NA	NA	NA	NA	NA	NA	NA	NA	NA	NA	NA	NA	NA	NA	NA	NA	NA	NA	NA	NA	NA	NA	NA	NA
Eyesight Checker	Visual Acuity	insprout	Play	None		No URL	No URL	No URL	Taken offline/Japanese Language
Vision Test - Check your vision	Visual Acuity	iOS Universal - Xiaoming Chen	iOS	None		No URL	No URL	No URL	Taken offline
Vision Test Pro - Check Your Vision	Visual Acuity	Keliang Li	iOS	None		No URL	No URL	No URL	Taken offline
A Simple Eye Chart 1.0	Visual Acuity	Abhijit Chandgadkar	Play	abhijit-c@hotmail.com		No URL	No URL	No URL	Taken offline
Spoken Eye Test	Visual Acuity	Bar Strauss	Play	bar.strauss@gmail.com		No	No	No	Taken offline
Vision Care Eye Test Checker	Visual Acuity	Wetited	Play	wetited@gmail.com		No URL	No URL	No URL	Taken offline
Visual Acuity Test	Visual Acuity	healthcare4mobile	Play	healthcare4mobile@gmail.com		No URL	No URL	No URL	Taken offline
Am I Blind	Visual Acuity	Borodutch Studio LLC	iOS	None		https://patentimages.storage.googleapis.com/18/36/21/9f7b9dea235146/US5774202.pdf	No URL	No URL	Taken offline (Possibly on iPad store)
Online Vision Chart	Visual Acuity	Addictive Tips	Google	This describes an app		No	No	No	Blog Post that Describes a 'Vision' App
Visual Field Test	Visual Field Test	St Paul's Eye Unit, Royal Liverpool Uni. Hosp.	Google	damatob@vision.ucsf.edu		https://www.ncbi.nlm.nih.gov/pmc/articles/PMC1920763/	No	No		NA	NA	NA	NA	NA	NA	NA	NA	NA	NA	NA	NA	NA	NA	NA	NA	NA	NA	NA	NA	NA	NA	NA	NA	NA	NA	NA	NA	NA	NA	NA	NA
Free Visual Field Analyzer EyesCream	Macular Degeneration	EyesAge.org	Google	http://www.eyesage.org/	Responded	N/A	N/A	N/A	Downloadable Software for PC	http://www.eyesage.org/	EyesCream	Windows,Online	Free Visual Field Test similar like Campimetry or Perimetry for Tests on Makular Degeneration or Glaucoma as well as for Laser Safety Applications and Brain Disease. Features Dynamic Gradient Perimetry (Copyright by Marc G. MÃ¼ller) for high Resolution and fast Measurement in just 5 min. (No installation needed. download to your directory, unzip and just start.)	Central visual field,Colour vision	Symbols		No		in the public domain		No				Printable Full Report in terms of two maps for the calculated sensitive Visual Field Area and Response Times as well as the Test Parameter.	Yes	PC or large Notebook required with Windows XP or higher or Mac in Virtual Machine Mode.	5	On Screen and as Printout. Data saved as Binary File, optionally encrypted.	Yes	No		Yes	Fixation Control of the Stimuli.	No		No.	No	Not neccessary. Thus, used in over 50 Countries by over 10000 Users.	Visual Field Tests in general are exhaustive like a PC Game. Don't run it too often on the same day.	marcwebsite@hotmail.com
Online Eye Test	Macular Degeneration	Fitzroy Optometrist	Google	info@fitzroyopto.co.nz		No	No	No	Amsler grid and broken link to Zeiss	NA	NA	NA	NA	NA	NA	NA	NA	NA	NA	NA	NA	NA	NA	NA	NA	NA	NA	NA	NA	NA	NA	NA	NA	NA	NA	NA	NA	NA	NA	NA	NA
Amsler Grid Eye Test	Macular Degeneration	Macular Degeneration Foundation	Google	liz@eyesight.org		https://journalretinavitreous.biomedcentral.com/articles/10.1186/s40942-015-0022-7	No	No		NA	NA	NA	NA	NA	NA	NA	NA	NA	NA	NA	NA	NA	NA	NA	NA	NA	NA	NA	NA	NA	NA	NA	NA	NA	NA	NA	NA	NA	NA	NA	NA
Eye Exams - Amsler Grid	Macular Degeneration	Bausch & Lomb	Google	None		No	No	No	New Contact Found / Buzzfeed Article	NA	NA	NA	NA	NA	NA	NA	NA	NA	NA	NA	NA	NA	NA	NA	NA	NA	NA	NA	NA	NA	NA	NA	NA	NA	NA	NA	NA	NA	NA	NA	NA
Macular Degeneration Tool	Macular Degeneration	myDR.com.au	Google	editorial@myDr.com.au		https://www.ncbi.nlm.nih.gov/pubmed/21873314	No	No		NA	NA	NA	NA	NA	NA	NA	NA	NA	NA	NA	NA	NA	NA	NA	NA	NA	NA	NA	NA	NA	NA	NA	NA	NA	NA	NA	NA	NA	NA	NA	NA
Online Eye Test	Macular Degeneration	Dr Falkner-Radler	Google	ordination@falkner-radler.at		No	No	No		NA	NA	NA	NA	NA	NA	NA	NA	NA	NA	NA	NA	NA	NA	NA	NA	NA	NA	NA	NA	NA	NA	NA	NA	NA	NA	NA	NA	NA	NA	NA	NA
Online Eye Test	Macular Degeneration	South African National Council for the Blind	Google	http://www.sancb.org.za/contact		No	No	No		NA	NA	NA	NA	NA	NA	NA	NA	NA	NA	NA	NA	NA	NA	NA	NA	NA	NA	NA	NA	NA	NA	NA	NA	NA	NA	NA	NA	NA	NA	NA	NA
Eyecare- Amsler Grid Eye Test	Macular Degeneration	Robert Garoon	iOS	http://amslerapp.com/#contact		No	Yes, patent https://patents.google.com/patent/US20180008142A1/en	No		NA	NA	NA	NA	NA	NA	NA	NA	NA	NA	NA	NA	NA	NA	NA	NA	NA	NA	NA	NA	NA	NA	NA	NA	NA	NA	NA	NA	NA	NA	NA	NA
Macular Vision Test	Macular Degeneration	Ulysses consulenti in oftalmologia srl	Play	info@www.maculavisiontest.it		No	No	No	Italian Language/Broken Email Link	NA	NA	NA	NA	NA	NA	NA	NA	NA	NA	NA	NA	NA	NA	NA	NA	NA	NA	NA	NA	NA	NA	NA	NA	NA	NA	NA	NA	NA	NA	NA	NA
Amsler Eye Test	Macular Degeneration	DroidAppsMaker	Play	amsler2eye@gmail.com		No	No	No		NA	NA	NA	NA	NA	NA	NA	NA	NA	NA	NA	NA	NA	NA	NA	NA	NA	NA	NA	NA	NA	NA	NA	NA	NA	NA	NA	NA	NA	NA	NA	NA
Amsler Grid	Macular Degeneration	Ossibus Software	Play	ossibussoftware@gmail.com		Yes	No	No		NA	NA	NA	NA	NA	NA	NA	NA	NA	NA	NA	NA	NA	NA	NA	NA	NA	NA	NA	NA	NA	NA	NA	NA	NA	NA	NA	NA	NA	NA	NA	NA
Central Vision Test	Macular Degeneration	healthcare4mobile	Play	healthcare4mobile@gmail.com		No	No specific	No		NA	NA	NA	NA	NA	NA	NA	NA	NA	NA	NA	NA	NA	NA	NA	NA	NA	NA	NA	NA	NA	NA	NA	NA	NA	NA	NA	NA	NA	NA	NA	NA
Eye Retina Test	Macular Degeneration	Jined	Play	jitec@katamail.com		No	No	No		NA	NA	NA	NA	NA	NA	NA	NA	NA	NA	NA	NA	NA	NA	NA	NA	NA	NA	NA	NA	NA	NA	NA	NA	NA	NA	NA	NA	NA	NA	NA	NA
Eyecare- Amsler Grid Eye Test	Macular Degeneration	Ira Garoon	Play	eyecareapp@gmail.com		Yes	https://patents.google.com/patent/US20180008142A1/en	No		NA	NA	NA	NA	NA	NA	NA	NA	NA	NA	NA	NA	NA	NA	NA	NA	NA	NA	NA	NA	NA	NA	NA	NA	NA	NA	NA	NA	NA	NA	NA	NA
EyeTesterFree	Visual Acuity	Fuso Precision	iOS	info@fuso.co.jp		No	No	No	Duplicate	NA	NA	NA	NA	NA	NA	NA	NA	NA	NA	NA	NA	NA	NA	NA	NA	NA	NA	NA	NA	NA	NA	NA	NA	NA	NA	NA	NA	NA	NA	NA	NA
iCare Health Monitor (BP & HR)	Visual Acuity	iCare Fit Studio	Play	support@icarefit.com		No	No	No	Broken E-mail link/Taken Offline	NA	NA	NA	NA	NA	NA	NA	NA	NA	NA	NA	NA	NA	NA	NA	NA	NA	NA	NA	NA	NA	NA	NA	NA	NA	NA	NA	NA	NA	NA	NA	NA
iCare Health Monitor Pro	Visual Acuity	iCare Fit Studio	Play	support@icarefit.com		No	No	No	Broken E-mail link/Taken Offline	NA	NA	NA	NA	NA	NA	NA	NA	NA	NA	NA	NA	NA	NA	NA	NA	NA	NA	NA	NA	NA	NA	NA	NA	NA	NA	NA	NA	NA	NA	NA	NA
Contrast Sensitivity Test	Visual Acuity	healthcare4mobile	Play	healthcare4mobile@gmail.com		No		No	Taken Offline	NA	NA	NA	NA	NA	NA	NA	NA	NA	NA	NA	NA	NA	NA	NA	NA	NA	NA	NA	NA	NA	NA	NA	NA	NA	NA	NA	NA	NA	NA	NA	NA
Duochrome Acuity Test	Visual Acuity	healthcare4mobile	Play	healthcare4mobile@gmail.com		No	No	No	Duochrome Acuity Not Useful	NA	NA	NA	NA	NA	NA	NA	NA	NA	NA	NA	NA	NA	NA	NA	NA	NA	NA	NA	NA	NA	NA	NA	NA	NA	NA	NA	NA	NA	NA	NA	NA
Dynamic Vision Exam	Visual Acuity	FutureMine	Play	futuremineapp@gmail.com		No	No	No	Taken offline	NA	NA	NA	NA	NA	NA	NA	NA	NA	NA	NA	NA	NA	NA	NA	NA	NA	NA	NA	NA	NA	NA	NA	NA	NA	NA	NA	NA	NA	NA	NA	NA
Best Eye Tester	Visual Acuity	EBMACS	Play	ebmacs.android@gmail.com		No	No	No	Taken offline	NA	NA	NA	NA	NA	NA	NA	NA	NA	NA	NA	NA	NA	NA	NA	NA	NA	NA	NA	NA	NA	NA	NA	NA	NA	NA	NA	NA	NA	NA	NA	NA
The Eye Test	Visual Acuity	Van Minh Vo	Play	vvminhtl@gmail.com		No	No	No	A game	NA	NA	NA	NA	NA	NA	NA	NA	NA	NA	NA	NA	NA	NA	NA	NA	NA	NA	NA	NA	NA	NA	NA	NA	NA	NA	NA	NA	NA	NA	NA	NA
VisionCheck	Multiple Tests	Allergan, Inc.	iOS	https://www.allergan.com/contact		No	No	No	Not Contacted/requires update	NA	NA	NA	NA	NA	NA	NA	NA	NA	NA	NA	NA	NA	NA	NA	NA	NA	NA	NA	NA	NA	NA	NA	NA	NA	NA	NA	NA	NA	NA	NA	NA
Eye Test Free - Snellen Chart / Ishihara Test	Multiple Tests	Claire Holmes	iOS	https://meandmyapps.wordpress.com/support/		https://www.ncbi.nlm.nih.gov/pmc/articles/PMC4506341/pdf/eye201560a.pdf	No	No	Not Contacted Yet (New Link Found)/Needs updating to work	NA	NA	NA	NA	NA	NA	NA	NA	NA	NA	NA	NA	NA	NA	NA	NA	NA	NA	NA	NA	NA	NA	NA	NA	NA	NA	NA	NA	NA	NA	NA	NA
Eye Test	Multiple Tests	Bokan Technologies Co., Ltd.	iOS	None		No	No;	No	Needs update to work	NA	NA	NA	NA	NA	NA	NA	NA	NA	NA	NA	NA	NA	NA	NA	NA	NA	NA	NA	NA	NA	NA	NA	NA	NA	NA	NA	NA	NA	NA	NA	NA
Eye Test Online - Simple Sight Examination For Your Vision	Multiple Tests	Campbell Tech Ltd	iOS	pr@wix.com support@wix.com		No	No	No	taken offline 23.08.2018	NA	NA	NA	NA	NA	NA	NA	NA	NA	NA	NA	NA	NA	NA	NA	NA	NA	NA	NA	NA	NA	NA	NA	NA	NA	NA	NA	NA	NA	NA	NA	NA
Test Your Eyes - Eyesight	Multiple Tests	Health Preference, LLC	iOS	http://belifestyleguru.com/en/contact/		No	No	No	costs 12.99 to run full test battery	NA	NA	NA	NA	NA	NA	NA	NA	NA	NA	NA	NA	NA	NA	NA	NA	NA	NA	NA	NA	NA	NA	NA	NA	NA	NA	NA	NA	NA	NA	NA	NA
Vision Test	Multiple Tests	Rocktime Ltd	iOS	rtsales@rocktime.co.uk		Yes	No	No	Needs update to work	NA	NA	NA	NA	NA	NA	NA	NA	NA	NA	NA	NA	NA	NA	NA	NA	NA	NA	NA	NA	NA	NA	NA	NA	NA	NA	NA	NA	NA	NA	NA	NA
iCare Eye Test - Eye Care	Multiple Tests	iCare Fit Studio	Play	support@icarefit.com		No	No	No	Broken E-mail link/Taken Offline 23.08.2018	NA	NA	NA	NA	NA	NA	NA	NA	NA	NA	NA	NA	NA	NA	NA	NA	NA	NA	NA	NA	NA	NA	NA	NA	NA	NA	NA	NA	NA	NA	NA	NA
iCare Eye Test Pro	Multiple Tests	iCare Fit Studio	Play	support@icarefit.com		No	No	No	Broken E-mail link/Taken Offline 23.08.2018	NA	NA	NA	NA	NA	NA	NA	NA	NA	NA	NA	NA	NA	NA	NA	NA	NA	NA	NA	NA	NA	NA	NA	NA	NA	NA	NA	NA	NA	NA	NA	NA
A.B. See	Multiple Tests	MTA College	Play	kirsh@mta.ac.il		No	No	No	Taken Offline 23.08.2018	NA	NA	NA	NA	NA	NA	NA	NA	NA	NA	NA	NA	NA	NA	NA	NA	NA	NA	NA	NA	NA	NA	NA	NA	NA	NA	NA	NA	NA	NA	NA	NA
Eye Health	Multiple Tests	Seven Sense Ads & Technology	Play	sachingill2008@gmail.com		No	No	No	Taken Offline 23.08.2018	NA	NA	NA	NA	NA	NA	NA	NA	NA	NA	NA	NA	NA	NA	NA	NA	NA	NA	NA	NA	NA	NA	NA	NA	NA	NA	NA	NA	NA	NA	NA	NA
Eye Sight Test Free	Multiple Tests	GranXeal Labs	Play	granxeallab@gmail.com		No	No	No	Taken Offline 23.08.2018	NA	NA	NA	NA	NA	NA	NA	NA	NA	NA	NA	NA	NA	NA	NA	NA	NA	NA	NA	NA	NA	NA	NA	NA	NA	NA	NA	NA	NA	NA	NA	NA
Eye Test	Multiple Tests	Designveloper	Play	dev@dgroup.co		No	No	No	Taken Offline 23.08.2018	NA	NA	NA	NA	NA	NA	NA	NA	NA	NA	NA	NA	NA	NA	NA	NA	NA	NA	NA	NA	NA	NA	NA	NA	NA	NA	NA	NA	NA	NA	NA	NA
Eye Test - Eye Exam	Multiple Tests	healthcare4mobile	Play	healthcare4mobile@gmail.com		Yes	No	No	Taken Offline 23.08.2018	NA	NA	NA	NA	NA	NA	NA	NA	NA	NA	NA	NA	NA	NA	NA	NA	NA	NA	NA	NA	NA	NA	NA	NA	NA	NA	NA	NA	NA	NA	NA	NA
Eye Test Pro	Multiple Tests	Balint Farago Apps	Play	balintfarago@gmail.com		No	No	No	Taken Offline 23.08.2018	NA	NA	NA	NA	NA	NA	NA	NA	NA	NA	NA	NA	NA	NA	NA	NA	NA	NA	NA	NA	NA	NA	NA	NA	NA	NA	NA	NA	NA	NA	NA	NA
Eye-Visual Acuity & Color Test	Multiple Tests	GranXeal	Play	gransseal@gmail.com		No	No	No	Taken Offline 23.08.2018	NA	NA	NA	NA	NA	NA	NA	NA	NA	NA	NA	NA	NA	NA	NA	NA	NA	NA	NA	NA	NA	NA	NA	NA	NA	NA	NA	NA	NA	NA	NA	NA
ICARE VISION TEST	Multiple Tests	ICARE EYE Hospital	Play	responseicare@gmail.com		No	No	No	Taken Offline 23.08.2018	NA	NA	NA	NA	NA	NA	NA	NA	NA	NA	NA	NA	NA	NA	NA	NA	NA	NA	NA	NA	NA	NA	NA	NA	NA	NA	NA	NA	NA	NA	NA	NA
Test Your Vision	Color Vision	Y_Novic	Play	john3haris@gmail.com		No	No	No	Colour Vision Test	NA	NA	NA	NA	NA	NA	NA	NA	NA	NA	NA	NA	NA	NA	NA	NA	NA	NA	NA	NA	NA	NA	NA	NA	NA	NA	NA	NA	NA	NA	NA	NA
Opt Eye Check Lite	Multiple Tests	Cygnet	Play	cygnet.android@cygnet-infotech.com		No	No	No		NA	NA	NA	NA	NA	NA	NA	NA	NA	NA	NA	NA	NA	NA	NA	NA	NA	NA	NA	NA	NA	NA	NA	NA	NA	NA	NA	NA	NA	NA	NA	NA
Freiburg Vision Test	Multiple Tests	Prof. Michael Bach	Google	michael.bach@uni-freiburg.de	Responded	N/A	N/A	N/A	Downloadable Software for PC	http://www.michaelbach.de/fract/	FrACT	Windows or Mac PCs,Online	FrACT' is a widely used visual test battery in form of a free computer program. It uses psychometric methods combined with anti-aliasing and dithering to provide automated, self-paced measurement of visual acuity (Bach 1996), contrast sensitivity and vernier acuity.	Distance visual acuity,Near visual acuity,Low contrast visual acuity,Contrast sensitivity			No		in the public domain		Yes	Bach M, SchÃ¤fer K (2016) Visual acuity testing: feedback affects neither outcome nor reproducibility, but leaves participants happier. PLOS ONE 11(1):e0147803Kollbaum PS, Jansen ME, Kollbaum EJ, Bullimore MA (2014) Validation of an iPad test of letter contrast sensitivity. Optom Vis Sci 91:291â€“296 [Contrast, comparison of Pelli-Robson, FrACT, and a new iPad test]Kurtenbach A, LangrovÃ¡ H, Mess…	Convergence with similar tests,Test-retest reliability,Internal consistency	see previous publication list	Test result.	Yes	Any PC (Mac or Windows)	2	On-screen and several automated export procedures	Yes	No		No		No	Quality commission of the German Ophthalmological Socienty		No			michael.bach@uni-freiburg.de
Eye Chart HD - Screen Vision with Pocket Snellen, Sloan, Near Vision, and Amsler Grid Test	Multiple Tests	Dok LLC	iOS	http://www.eyechartproapp.com/		No	No	No	Unavailable Contact	NA	NA	NA	NA	NA	NA	NA	NA	NA	NA	NA	NA	NA	NA	NA	NA	NA	NA	NA	NA	NA	NA	NA	NA	NA	NA	NA	NA	NA	NA	NA	NA
EyeChart - Vision Screening	Multiple Tests	Dok LLC	iOS	http://www.eyechartproapp.com/		No	No	No	Unavailable Contact	NA	NA	NA	NA	NA	NA	NA	NA	NA	NA	NA	NA	NA	NA	NA	NA	NA	NA	NA	NA	NA	NA	NA	NA	NA	NA	NA	NA	NA	NA	NA	NA
Eye Chart Pro - Test Vision and Visual Acuity better with Snellen, Sloan, ETDRS, and Near Vision!	Visual Acuity	Dok LLC	iOS	http://www.eyechartproapp.com/		http://iovs.arvojournals.org/article.aspx?articleid=2186132	No	No	Unavailable Contact	NA	NA	NA	NA	NA	NA	NA	NA	NA	NA	NA	NA	NA	NA	NA	NA	NA	NA	NA	NA	NA	NA	NA	NA	NA	NA	NA	NA	NA	NA	NA	NA
